# Supplementary material for: Activation of Wnt/β-Catenin Signaling Involves 660 nm Laser Radiation on Epithelium and Modulates Lipid Metabolism
Source: Biomolecules. 2022 Sep 29;12(10):1389. doi: 10.3390/biom12101389 (PMC9599573; doi:10.3390/biom12101389)
Supplement: Supplementary file 1 [file biomolecules-12-01389-s001.zip]

Archive with 1 entries (1 files):
- biomolecules-1880861-supplementary.pdf
